# Supplementary material for: Interferon inducible X-linked gene CXorf21 may contribute to sexual dimorphism in Systemic Lupus Erythematosus
Source: Nat Commun. 2019 May 15;10:2164. doi: 10.1038/s41467-019-10106-2 (PMC6520347; doi:10.1038/s41467-019-10106-2)
Supplement: Supplementary file 3 — Source Data [file 41467_2019_10106_MOESM3_ESM.xlsx]

## Sheet: Figure 2d
Figure 2d: Western blot of hom-risk homs vs risk-homs females
Sample	#	Genotype	Intensity
HG01702	1	AA	0.75
HG01786	2	AA	0.25
HG01746	3	AA	0.25
HG00111	4	AA	0.32
HG01628	5	AA	0.46
HG00254	6	AC	0.98
HG12878	7	AC	0.66
HG01501	8	CC	1.12
HG01507	9	CC	1.69
HG01504	10	CC	1.56
HG00269	11	CC	1.34
HG00252	12	CC	1.22
HG01702

## Sheet: Figure 6e
Figure 6e	Pearson's correlation coefficient for individual B cells
	IFN-alpha	no	yes	no	yes
	Ig/CD40	no	no	yes	yes
		0.500934	0.372003	0.307677	0.339701
		0.355681	0.376005	0.301318	0.36372
		0.266072	0.429603	0.315864	0.511757
		0.348011	0.248495	0.297979	0.295236
		0.28601	0.277852	0.276502	0.412979
		0.164845	0.30758	0.22452	0.313359
		0.420384	0.397149	0.239352	0.368053
		0.205503	0.285444	0.161892	0.212766
		0.325952	0.320701	0.324168	0.267467
		0.500643	0.277152	0.308153	0.434517
		0.166871	0.267222	0.301681	0.287536
		0.356549	0.330835	0.200843	0.252545
		0.208556	0.399033	0.187995	0.305298
		0.389467	0.399795	0.334406	0.118881
		0.299069	0.339579	0.349808	0.210867
		0.318359	0.284833	0.303916	0.317966
		0.416169	0.303	0.44795	0.32824
		0.438714	0.329771	0.434934	0.48167
		0.38654	0.375066	0.28334	0.414684
		0.441173	0.431099	0.271157	0.315678
		0.431826	0.368342	0.492987	0.448424
		0.326264	0.255067	0.315759	0.406099
		0.45052	0.445901	0.403352
		0.262611	0.581817	0.463165
		0.42594	0.55823	0.478511
		0.314163	0.341455	0.472579
		0.410005	0.316944	0.266909
		0.379054	0.316299	0.227853
		0.437888	0.348498	0.217046
		0.364502	0.178261	0.326763
		0.390372	0.328034	0.38646
		0.47678	0.388636	0.151326
		0.446591	0.469469
		0.326128	0.467314
		0.305629	0.431671
		0.422965	0.391582
		0.354929	0.384424
		0.476765	0.453957
		0.364556	0.463399
		0.490084	0.533185
		0.466667	0.271262
		0.416752	0.446925
		0.375871	0.602086
		0.372814	0.506127
		0.36675	0.280587
		0.373865	0.334944
		0.353004	0.431154
		0.335962	0.374892
		0.390866	0.236409
		0.437956	0.283165
		0.370795	0.444778
		0.417768	0.375143
		0.349475	0.319793
		0.408453	0.251241
		0.374698	0.388925
		0.370965	0.373263
		0.392077	0.42235
		0.375047	0.524748
		0.394844	0.536348
		0.377121	0.347626
		0.379325
		0.499431
		0.369616
		0.324902
		0.280738
		0.355851
		0.439832
		0.348044
		0.372447
		0.514996
		0.517226
		0.400939
		0.27689
		0.339932
		0.452915
		0.538858
		0.458589
		0.344325
		0.391433
		0.345454
		0.504218
		0.294277
		0.271166
		0.356498

## Sheet: Figure 6f
Figure 6e	Manders's coefficient for individual B cells
	IFN-alpha	no	yes	no	yes
	Ig/CD40	no	no	yes	yes
		0.220186	0.181439	0.080801	0.112107
		0.140214	0.134095	0.089895	0.10406
		0.069052	0.188609	0.079706	0.175053
		0.153739	0.10493	0.104534	0.090508
		0.138498	0.152066	0.058055	0.079265
		0.113262	0.163223	0.103203	0.045681
		0.193256	0.214354	0.06226	0.150965
		0.090611	0.143548	0.050857	0.068505
		0.129293	0.159615	0.066316	0.08301
		0.155758	0.108938	0.083502	0.185392
		0.058633	0.101627	0.093696	0.078832
		0.204751	0.13509	0.052727	0.059919
		0.094002	0.172929	0.053617	0.126042
		0.18901	0.188171	0.099216	0.057482
		0.123681	0.168445	0.109258	0.055507
		0.102345	0.092219	0.094017	0.070594
		0.154373	0.140415	0.169681	0.054948
		0.130086	0.138438	0.117327	0.089858
		0.114852	0.114325	0.063347	0.079572
		0.10795	0.235795	0.095201	0.16479
		0.113026	0.200466	0.182019	0.086425
		0.084753	0.085012	0.059929	0.06899
		0.153356	0.190518	0.105872
		0.069234	0.227385	0.184173
		0.149987	0.214165	0.085745
		0.115014	0.149015	0.16251
		0.104191	0.118516	0.087838
		0.144283	0.126214	0.074494
		0.21129	0.106181	0.094663
		0.089271	0.121357	0.10269
		0.172185	0.129419	0.12987
		0.190886	0.111	0.068454
		0.178052	0.151599
		0.116935	0.098729
		0.109855	0.103481
		0.144841	0.083221
		0.140404	0.117104
		0.192735	0.141596
		0.132806	0.126384
		0.165537	0.192141
		0.152429	0.101134
		0.111874	0.176078
		0.091002	0.205639
		0.130789	0.187953
		0.075701	0.103859
		0.124433	0.119921
		0.115269	0.152286
		0.105099	0.128601
		0.173366	0.075553
		0.148052	0.100822
		0.123992	0.165485
		0.141215	0.134261
		0.103064	0.096012
		0.202501	0.089957
		0.10274	0.156317
		0.086423	0.178004
		0.16647	0.135844
		0.087574	0.174382
		0.145652	0.211644
		0.13232	0.131938
		0.096324
		0.134708
		0.124024
		0.13243
		0.129524
		0.11753
		0.193961
		0.173902
		0.127406
		0.119816
		0.13527
		0.098433
		0.11189
		0.097345
		0.13901
		0.176667
		0.180559
		0.098189
		0.14722
		0.144881
		0.167835
		0.101636
		0.10071
		0.119014

## Sheet: Figure 7e
Figure 7e	Pearson's correlation coefficient for individual B cells
	bafilomycin	no	yes	no	yes
	Ig/CD40	yes	yes	no	no
	Ig/TLR7/8	no	no	yes	yes
		0.248109	0.351741	0.260501	0.15106
		0.210667	0.222871	0.279294	0.162601
		0.332542	0.285865	0.306885	0.231882
		0.217019	0.224692	0.231229	0.263196
		0.240244	0.243523	0.268838	0.318107
		0.267268	0.236894	0.260876	0.240586
		0.23617	0.3078	0.284966	0.118009
		0.332822	0.122223	0.246131	0.32478
		0.430928	0.219628	0.249845	0.218771
		0.281306	0.151524	0.257252	0.120577
		0.315366	0.143865	0.339677	0.242489
		0.291591	0.143865	0.207714	0.191877
		0.234263	0.254785	0.237231	0.191877
		0.2354	0.357877	0.324255	0.357104
		0.17394	0.351126	0.240538	0.247226
		0.259739	0.240999	0.309327	0.219915
		0.26773	0.346635	0.327515	0.253612
			0.243149	0.340828	0.146637
			0.216595	0.482393	0.121696
			0.235738	0.290728	0.231478
			0.222878	0.263928	0.286127
			0.342949		0.346886
					0.268405
					0.285246
					0.271061
					0.295102
					0.240718
					0.320607
					0.17998
					0.453169
					0.253398
					0.224364

## Sheet: Figure 7f
Figure 7f	Mander's coefficient for individual B cells
	bafilomycin	no	yes	no	yes
	Ig/CD40	yes	yes	no	no
	Ig/TLR7/8	no	no	yes	yes
		0.05071	0.044925	0.036946	0.047304
		0.118919	0.085599	0.117542	0.049961
		0.036735	0.063517	0.089641	0.062405
		0.036424	0.067598	0.049889	0.043403
		0.064637	0.068259	0.085366	0.072516
		0.090611	0.037067	0.05584	0.074713
		0.054629	0.07265	0.078021	0.045539
		0.082387	0.021923	0.050809	0.147526
		0.100136	0.046154	0.090004	0.112161
		0.056829	0.054815	0.070697	0.074777
		0.062069	0.055899	0.085884	0.07346
		0.055988	0.055899	0.069466	0.080569
		0.09973	0.045645	0.071385	0.080569
		0.07732	0.077283	0.095984	0.105691
		0.064021	0.031957	0.03125	0.06396
		0.07772	0.076639	0.061062	0.086647
		0.059606	0.026667	0.116264	0.06277
			0.117766	0.102388	0.034504
			0.102441	0.0968	0.042769
			0.037332	0.060917	0.07437
			0.067323	0.056132	0.092245
			0.066684		0.086739
			0.146787		0.043466
					0.085232
					0.07173
					0.113978
					0.106424
					0.069543
					0.076566
					0.05428
					0.085767
					0.048893

## Sheet: Figure 7g
Figure 7g	anti-CXORF21
	anti-b-actin
	anti-SQSTM1/p62
	anti-b-actin
	Relative CXORF21/actin
	3h starvation	no	yes	yes	yes
	bafilomycin	no	no	10nM	100nM
		1	0.87	0.86	0.89
	Relative p62/actin
	3h starvation	no	yes	yes	yes
	bafilomycin	no	no	10nM	100nM
		1	0.78	1.05	1.06

## Sheet: Supp Fig 2b
Supp Figure 2B: qPCR of hom-risk homs vs risk-homs
SAMPLE	Genotype	Ct CXorf21	CT beta-actin
1	HOM NR	27.9969	19.0804
2	HOM NR	28.4645	19.0105
3	HOM NR	28.536	18.9994
4	HOM NR	27.9858	19.0598
5	HOM NR	29.0338	19.0102
8	HOM R	27.602	18.8979
9	HOM R	28.7774	18.5208
10	HOM R	27.4504	18.5012
11	HOM R	27.506	19.1525
12	HOM R	28.4603	18.938

## Sheet: Supp Fig 3
Supp Figure 3: Validation of CXORF21-Antibody
Antibody	Sample	Replicate	Area	Percent	B-ACT	Relative	Average reps	Increase	Knockdown %
CXORF21	Knockdown	R1	2456.67	4.609	16.453	0.283108	0.325307	0.560423	0.439577
CXORF21	Knockdown	R2	3188.62	5.983	16.28	0.367506
CXORF21	Control	R1	5149.93	9.663	19.138	0.59355	0.580467	1
CXORF21	Control	R2	4922.93	9.237	18.638	0.567383
					17.6273
BACT	Knockdown	R1	8768.74	16.453
BACT	Knockdown	R2	8676.69	16.28
BACT	Control	R1	10199.7	19.138
BACT	Control	R2	9933.57	18.638
CXORF21	0.26147
CXORF21	0.339418
CXORF21	0.548185
CXORF21	0.524018

## Sheet: Supp Fig 6b
Supp Figure 6B: Males vs females protein expression in LCLs
ID	Sample	SEX	Intensity	Genotype
HG00188	1	M	0.33	R
HG00189	2	M	0.17	R
HG00129	3	M	0.46	R
HG00103	4	M	0.43	R
HG00232	5	F	0.95	Het
HG12878	6	F	1.03	Het
HG00254	7	F	1.42	RR
HG00269	8	F	1.61	RR

## Sheet: Supp Figs 12-13
	CXORF21 MFI
Sample	CD14+ cells	IFN-stimulated CD14+ cells	CD19+ cells	IFN-stimulated CD19+ cells	SLEDAI	Disease Status	Age category
SLE1	4834	6386	1317	1671	2	1	>35
SLE2	3264	4416	1260	1532	7	1	>35
SLE3	5583	6012	1610	1686	5	1	<35
SLE4	6949	8431	2764	3738	2	1	>35
SLE5	7383	10000	3413	4598	4	1	<35
SLE5	5080	NA	3006	NA	8	1	<35
SLE6	4001	3571	2265	2710	2	1	<35
SLE7	7188	7546	3081	3364	4	1	>35
SLE8	6701	5432	3298	3447	4	1	>35
SLE8	2759	NA	1608	NA	10	1	>35
SLE9	7799	7601	4010	4049	9	1	<35
SLE10	12137	11419	6498	5977	13	1	<35
SLE11	3403	8401	1428	3777	3	1	>35
SLE12	4748	4682	2668	2780	4	1	<35
SLE13	5134	5158	2899	3019	8	1	>35
SLE14	8351	7855	3384	3518	6	1	>35
SLE15	2410	NA	1231	NA	12	1	>35
SLE16	7149	NA	3808	NA	4	1	<35
SLE17	5640	NA	5350	NA	7	1	<35
SLE18	7601	NA	3441	NA	2	1	>35
SLE19	6450	NA	3876	NA	6	1	>35
Control1	4591	4200	3113	2760	NA	0	>35
Control2	4072	4768	3739	4337	NA	0	>35
Control3	4859	4973	2023	2232	NA	0	>35
Control4	4872	4530	2364	1982	NA	0	>35
Control5	4716	5517	1907	1967	NA	0	>35
Control6	5724	5675	2018	2341	NA	0	>35
Control7	4500	5167	2970	3179	NA	0	>35
Control8	3299	4029	2858	3280	NA	0	>35
Control9	5074	6145	2235	2772	NA	0	>35
Control10	6540	6093	3463	3305	NA	0	>35
Control11	5237	5615	2743	3189	NA	0	<35
Control12	6029	6838	2862	3633	NA	0	<35
Control13	6727	6222	2451	2663	NA	0	<35
